# Supplementary material for: Seasonal changes in population structure of the ambrosia beetle Xylosandrus compactus and its associated fungi in a southern Mediterranean environment
Source: PLoS One. 2020 Sep 11;15(9):e0239011. doi: 10.1371/journal.pone.0239011 (PMC7485756; doi:10.1371/journal.pone.0239011)
Supplement: S1 Table — (XLSX) [file pone.0239011.s001.xlsx]

## Sheet: sampling data
month	biweek	rep.	eggs	larvae	pupae	adults	dead adults	twig diameter (mm)	notes
Nov	I	1	0	6	8	8	0	5	-
		2a	18	0	0	1	0	5	2 galleries
		2b	0	0	0	21	0
		3	0	6	12	1	0	6	-
		4	0	0	0	18	0	9	-
		5	0	8	4	12	0	5	-
		6	0	0	0	25	0	8	-
		7	0	0	0	22	0	7	-
		8	0	12	6	1	0	6	-
		9	0	0	0	20	0	5	-
		10	0	0	4	14	4	5	-
		11	empty					10	-
		12	empty					9	-
		13	empty					14	-
		14	empty					4	-
		15a	empty					11	2 galleries
		15b	empty
		16	empty					8	-
		17	empty					10	-
		18	empty					6	-
		19	empty					11	-
		20	empty					9	-
Nov	II	1	0	0	0	22	0	4	-
		2	0	0	0	24	0	9	-
		3	0	0	0	19	0	6	-
		4	0	0	0	18	3	7	-
		5	0	0	0	1	0	5	foundress
		6	0	0	0	20	5	4	-
		7	0	0	0	18	0	7	-
		8	0	8	5	1	0	10	-
		9	0	0	8	3	0	5	-
		10	empty					12	-
		11	empty					5	-
		12	empty					10	-
		13	empty					6	-
		14	empty					5	-
		15	empty					8	-
		16	empty					8	-
		17	empty					11	-
		18a	empty					10	2 galleries
		18b	empty
		19	empty					11	-
		20	empty					13	-
Dec	I	1	0	0	0	22	0	7	-
		2	0	0	0	20	12	6	-
		3	0	0	0	21	0	10	-
		4	0	0	0	16	0	6	-
		5	0	0	0	25	10	5	-
		6	empty					4
		7a	empty					5	2 galleries
		7b	empty
		8	empty					4	-
		9a	empty					6	3 galleries
		9b	empty
		9c	empty
		10	empty					10	-
		11	empty					11	-
		12	empty					7	-
		13	empty					11	-
		14	empty					12	-
		15	empty					5	-
		16	empty					9	-
		17	empty					14	-
		18	empty					12	-
		19a	empty					10	2 galleries
		19b	empty
		20	empty					9	-
Dec	II	1	0	0	0	19	0	7	-
		2	0	0	0	22	4	6	-
		3	0	0	0	14	14	8	-
		4	0	0	0	21	0	7	-
		5	empty					12	-
		6	empty					9	-
		7	empty					9	-
		8	empty					4	-
		9	empty					4	-
		10	empty					6	-
		11	empty					8	-
		12	empty					13	-
		13a	empty					11	2 galleries
		13b	empty
		14	empty					5	-
		15	empty					9	-
		16	empty					5	-
		17	empty					10	-
		18	empty					12	-
		19	empty					6	-
		20	empty					7	-
Jan	I	1	0	0	0	12	12	6	-
		2	0	0	0	1	0	7	dead in hole
		3	0	0	0	21	5	7	-
		4	0	0	0	19	0	8	-
		5	0	0	0	27	0	10	-
		6	0	0	0	17	17	6	-
		7	empty					5	-
		8	empty					4	-
		9	empty					5	-
		10a	empty					10	2 galleries
		10b	empty
		11	empty					7	-
		12	empty					11	-
		13	empty					6	-
		14	empty					9	-
		15	empty					9	-
		16a	empty					5	2 galleries
		16b	empty
		17	empty					10	-
		18	empty					14	-
		19	empty					12	-
		20	empty					10	-
Jan	II	1	0	0	0	24	24	6	-
		2	0	0	0	21	21	8	-
		3	0	0	0	13	0	5	-
		4	0	0	0	16	0	6	-
		5	0	0	0	22	0	11	-
		6	0	0	0	17	0	7	-
		7	empty					5	-
		8a	empty					6	2 galleries
		8b	empty
		9	empty					12	-
		10a	empty					9	2 galleries
		10b	empty
		11	empty					11	-
		12	empty					5	-
		13	empty					10	-
		14	empty					15	-
		15	empty					6	-
		16	empty					13	-
		17	empty					5	-
		18	empty					10	-
		19	empty					6	-
		20	empty					11	-
Feb	I	1	0	0	0	22	10	5	-
		2	0	0	0	13	8	6	-
		3	0	0	0	28	0	15	-
		4	0	0	0	21	0	15	-
		5	0	0	0	14	14	7	-
		6	empty					6	-
		7	empty					4	-
		8	empty					8	-
		9	empty					6	-
		10	empty					11	-
		11	empty					12	-
		12	empty					5	-
		13	empty					10	-
		14	empty					9	-
		15	empty					5	-
		16a	empty					14	2 galleries
		16b	empty
		17	empty					17	-
		18	empty					6	-
		19	empty					7	-
		20	empty					11	-
Feb	II	1	0	0	0	25	0	8	-
		2	0	0	0	15	13	8	-
		3	0	0	0	19	0	8	-
		4	0	0	0	22	0	9	-
		5	0	0	0	7	7	6	-
		6	0	0	0	6	6	6	-
		7	0	0	0	6	6	7	-
		8	0	0	0	7	7	8	-
		9	empty					12	-
		10	empty					5	-
		11a	empty					6	3 galleries
		11b	empty
		11c	empty
		12	empty					15	-
		13	empty					11	-
		14	empty					16	-
		15	empty					13	-
		16	empty					7	-
		17	empty					5	-
		18a	empty					6	2 galleries
		18b	empty
		19	empty					5	-
		20a	empty					6	2 galleries
		20b	empty
Mar	I	1	0	0	0	15	15	7	-
		2	0	0	0	14	12	6	-
		3	0	0	0	1	0	12	-
		4a	0	0	0	28	0	13	2 galleries
		4b	0	0	0	25	0
		5	empty					5	-
		6	empty					5	-
		7	empty					4	-
		8	empty					6	-
		9	empty					7	-
		10	empty					5	-
		11	empty					5	-
		12	empty					6	-
		13	empty					10	-
		14a	empty					9	2 galleries
		14b	empty
		15	empty					14	-
		16	empty					10	-
		17	empty					13	-
		18	empty					13	-
		19	empty					9	-
		20	empty					11	-
Mar	II	1	0	0	0	21	0	17	-
		2	0	0	0	19	0	13	-
		3	0	0	0	24	0	14	-
		4	0	0	0	12	12	7	-
		5	0	0	0	23	23	7	-
		6	0	0	0	13	0	8	-
		7	0	0	0	25	0	10	-
		8a	empty					5	2 galleries
		8b	empty
		9	empty					6	-
		10	empty					5	-
		11	empty					7	-
		12	empty					5	-
		13	empty					5	-
		14	empty					4	-
		15a	empty					11	2 galleries
		15b	empty
		16	empty					15	-
		17	empty					12	-
		18	empty					6	-
		19a	empty					13	2 galleries
		19b	empty
		20	empty					9	-
Apr	I	1	0	0	0	2	0	7	foundresses
		2	0	0	0	19	0	4	-
		3	0	0	0	2	0	4	foundresses
		4	0	0	0	14	14	8	-
		5	0	0	0	1	0	10	foundress
		6	0	0	0	24	0	9	-
		7	0	0	0	20	0	10	-
		8	0	0	0	9	0	12	-
		9	empty					6	-
		10	empty					5	-
		11	empty					6	-
		12a	empty					7	2 galleries
		12b	empty
		13	empty					6	-
		14	empty					7	-
		15	empty					11	-
		16	empty					15	-
		17	empty					10	-
		18a	empty					16	3 galleries
		18b	empty
		18c	empty
		19	empty					11	-
		20a	empty					9	2 galleries
		20b	empty
Apr	II	1	0	0	0	20	0	14	-
		2	0	0	0	21	0	15	-
		3	18	4	0	1	0	7	-
		4	0	0	0	14	0	5	-
		5	0	0	0	16	0	8	-
		6	0	0	0	18	18	6	-
		7	0	0	0	18	0	4	-
		8	0	0	0	1	0	4	foundress
		9	2	14	0	1	0	5	-
		10	22	0	0	1	0	5	-
		11	empty					4	-
		12	empty					5	-
		13a	empty					15	2 galleries
		13b	empty
		14	empty					10	-
		15	empty					11	-
		16	empty					16	-
		17	empty					9	-
		18	empty					5	-
		19	empty					11	-
		20	empty					12	-
May	I	1	3	18	0	1	0	5	-
		2	23	0	0	1	0	7	-
		3	0	0	0	21	0	8	-
		4	0	0	0	20	0	13	-
		5	18	0	0	1	0	6	-
		6	20	4	0	1	0	4	-
		7	0	0	0	22	4	6	-
		8	empty					5	-
		9	empty					5	-
		10a	empty					7	2 galleries
		10b	empty
		11	empty					6	-
		12	empty					4	-
		13	empty					9	-
		14	empty					9	-
		15a	empty					12	3 galleries
		15b	empty
		15c	empty
		16	empty					15	-
		17	empty					9	-
		18	empty					9	-
		19	empty					13	-
		20	empty					10	-
May	II	1	11	6	0	1	0	5	-
		2a	0	0	0	17	10	7	2 galleries
		2b	0	0	0	19	0
		3	0	8	14	1	0	5	-
		4	0	13	0	3	0	3	-
		5	0	0	5	13	0	4	-
		6	0	14	3	4	0	5	-
		7	0	12	10	1	0	6	-
		8	0	23	0	1	0	11	-
		9	0	0	0	27	0	9	-
		10	0	0	0	18	0	14	-
		11	empty					6	-
		12	empty					6	-
		13	empty					5	-
		14	empty					10	-
		15	empty					12	-
		16	empty					9	-
		17a	empty					13	2 galleries
		17b	empty
		18a	empty					11	2 galleries
		18b	empty
		19	empty					15	-
		20	empty					10	-
Jun	I	1	0	0	0	18	0	3	-
		2a	0	0	0	20	0	4	2 galleries
		2b	0	0	0	15	0
		3	22	0	0	1	0	8	-
		4	21	0	0	1	0	3	-
		5	0	0	0	23	0	5	-
		6	7	13	0	1	0	5	-
		7	0	0	9	13	0	5	-
		8	0	17	2	1	0	4.5	-
		9	0	0	0	27	0	8	-
		10	0	4	7	22	0	5	-
		11	empty					4	-
		12	empty					6	-
		13	empty					10	-
		14	empty					9	-
		15	empty					10	-
		16	empty					16	-
		17	empty					11	-
		18	empty					14	-
		19	empty					15	-
		20a	empty					13	3 galleries
		20b	empty
		20c	empty
Jun	II	1a	0	0	21	1	0	4	4 galleries
		1b	0	2	19	1	0
		1c	0	0	0	17	0
		1d	0	5	17	1	0
		2	0	8	10	1	0	5	-
		3	0	16	6	1	0	4	-
		4a	26	0	0	1	0	6	3 galleries
		4b	0	16	5	1	0
		4c	0	19	0	1	0
		5a	0	18	2	1	0	5	2 galleries
		5b	0	8	12	1	0
		6	0	19	5	1	0	4	-
		7	0	8	13	1	0	4	-
		8	21	2	0	1	0	4	-
		9a	0	0	0	1	0	5	2 galleries	foundress
		9b	0	15	0	1	0
		10	21	0	0	1	0	4	-
		11	empty					12	-
		12	empty					8	-
		13	empty					13	-
		14	empty					9	-
		15a	empty					10	2 galleries
		15b	empty
		16	empty					8	-
		17	empty					11	-
		18a	empty					12	2 galleries
		18b	empty
		19	empty					9	-
		20	empty					14	-
Jul	I	1a	22	0	0	1	0	4	2 galleries
		1b	0	0	0	21	0
		2	10	8	0	1	0	4	-
		3	0	17	0	1	0	4	-
		4	0	19	0	1	0	4	-
		5a	0	0	21	1	0	6	3 galleries
		5b	0	0	24	1	0
		5c	0	0	20	1	0
		6	0	0	23	1	0	5	-
		7	0	2	16	1	0	5	-
		8	0	2	17	1	0	5	-
		9a	0	0	0	20	0	6	3 galleries
		9b	0	0	0	21	0
		9c	0	0	9	1	0
		10a	0	0	0	22	0	6	3 galleries
		10b	0	0	0	19	0
		10c	0	0	0	22	0
		11	empty					15	-
		12	empty					12	-
		13	empty					8	-
		14a	empty					10	2 galleries
		14b	empty
		15	empty					9	-
		16	empty					13	-
		17	empty					14	-
		18	empty					9	-
		19	empty					8	-
		20	empty					11	-
Jul	II	1a	24	0	0	1	0	5	3 galleries
		1b	0	0	0	20	0
		1c	0	0	6	14	0
		2	0	0	0	21	0	4	-
		3	0	0	13	8	0	7	-
		4	0	0	0	22	0	3	-
		5a	0	0	0	11	0	4	3 galleries
		5b	19	0	0	1	0
		5c	0	0	0	19	0
		6	0	0	0	10	0	4	-
		7a	21	0	0	1	0	5	3 galleries
		7b	0	0	0	9	0
		7c	0	0	0	23	0
		8a	20	0	0	1	0	5	2 galleries
		8b	0	0	0	24	0
		9	0	17	5	1	0	6	-
		10	0	5	14	1	0	4	-
		11	empty					8	-
		12	empty					12	-
		13	empty					10	-
		14	empty					12	-
		15	empty					11	-
		16	empty					9	-
		17a	empty					14	2 galleries
		17b	empty
		18	empty					8	-
		19a	empty					13	2 galleries
		19b	empty
		20	empty					9	-
Aug	I	1	0	18	2	1	0	6	-
		2	0	12	6	1	0	6	-
		3	0	15	3	1	0	6	-
		4	0	16	0	1	0	6	-
		5a	19	0	0	1	0	3	3 galleries
		5b	11	10	0	1	0
		5c	22	0	0	1	0
		6	0	19	0	1	0	5	-
		7	0	17	4	1	0	5	-
		8	0	18	0	1	0	4	-
		9	0	20	0	1	0	4	-
		10a	0	4	13	1	0	5	4 galleries
		10b	0	0	0	18	0
		10c	0	0	0	17	3
		10d	0	21	0	1	0
		11	empty					8	-
		12a	empty					8	2 galleries
		12b	empty
		13	empty					13	-
		14	empty					12	-
		15	empty					9	-
		16	empty					10	-
		17	empty					15	-
		18	empty					9	-
		19	empty					12	-
		20a	empty					11	2 galleries
		20b	empty
Aug	II	1	0	0	0	23	0	6	-
		2	0	2	21	1	0	6	-
		3	0	0	0	19	0	5	-
		4	0	4	15	1	0	7	-
		5	0	8	13	1	0	6	-
		6a	0	0	0	20	0	7	2 galleries
		6b	0	0	0	18	0
		7	0	3	15	5	0	5	-
		8	0	12	10	1	0	5	-
		9	19	0	0	1	0	4	-
		10	0	11	0	1	0	4	-
		11	empty					10	-
		12	empty					8	-
		13	empty					8	-
		14	empty					12	-
		15	empty					14	-
		16	empty					9	-
		17	empty					13	-
		18	empty					10	-
		19a	empty					11	2 galleries
		19b	empty
		20	empty					15	-
Sep	I	1	10	4	0	1	0	5	-
		2	0	0	0	19	0	4	-
		3a	0	0	0	21	0	6	2 galleries
		3b	0	0	0	11	0
		4	0	10	15	4	0	5	-
		5	0	0	0	19	0	5	-
		6	20	0	0	1	0	4	-
		7a	0	0	0	20	0	5	2 galleries
		7b	0	0	0	16	0
		8a	0	0	0	9	2	14	2 galleries
		8b	0	20	0	1	0
		9a	21	0	0	1	0	13	2 galleries
		9b	10	6	0	1	0
		10	0	6	15	1	0	4	-
		11a	empty					5	-
		11b	empty					5	-
		12	empty					9	-
		13	empty					13	-
		14	empty					8	-
		15	empty					8	-
		16	empty					11	-
		17	empty					10	-
		18	empty					12	2 galleries
		19	empty					12
		20	empty					14	-
Sep	II	1	0	0	9	6	0	4	-
		2	0	16	5	1	0	5	-
		3	0	14	8	1	0	5	-
		4a	0	17	0	1	0	5	2 galleries
		4b	0	0	0	24	0
		5a	0	0	17	1	0	6	2 galleries
		5b	0	0	0	21	0
		6	0	20	0	1	0	8	-
		7a	0	21	0	1	0	10	2 galleries
		7b	0	0	0	18	0
		8	0	0	13	1	0	12	-
		9	20	0	0	1	0	9	-
		10	22	0	0	1	0	4	-
		11	empty					5	-
		12	empty					6	-
		13	empty					5	-
		14	empty					4	-
		15	empty					13	-
		16	empty					10	-
		17	empty					8	-
		18	empty					11	-
		19	empty					9	-
		20	empty					14	-
Oct	I	1	0	0	0	6	0	8	-
		2	10	0	0	3	0	8	-
		3	7	7	8	1	0	6	-
		4	0	0	0	1	0	4	foundress
		5	0	15	8	2	0	6	-
		6	0	0	0	15	0	5	-
		7	0	0	0	23	0	7	-
		8	15	9	0	1	0	9	-
		9	0	0	20	1	0	9	-
		10	empty					5	-
		11	empty					4	-
		12	empty					6	-
		13	empty					6	-
		14	empty					5	-
		15a	empty					10	2 galleries
		15b	empty
		16	empty					9	-
		17	empty					9	-
		18	empty					15	-
		19	empty					12	-
		20	empty					13	-
Oct	II	1	17	2	0	1	0	9	-
		2	0	0	0	26	0	6	-
		3	0	20	2	1	0	5	-
		4	20	0	0	1	0	7	-
		5	0	18	3	1	0	8	-
		6	0	0	19	1	0	5	-
		7	0	6	8	10	0	10	-
		8	0	0	0	23	0	11	-
		9	0	0	0	22	0	9	-
		10	0	0	0	16	0	7	-
		11	empty					4	-
		12a	empty					7	2 galleries
		12b	empty
		13	empty					5	-
		14	empty					6	-
		15a	empty					5	2 galleries
		15b	empty
		16	empty					12	-
		17	empty					9	-
		18	empty					13	-
		19	empty					15	-
		20	empty					10	-
Nov	I	1	0	0	0	19	0	8	-
		2	0	0	0	23	0	5	-
		3	0	22	0	1	0	6	-
		4	0	0	0	22	0	9	-
		5	0	0	0	24	0	8	-
		6	0	0	23	1	0	5	-
		7	0	0	0	14	2	11	-
		8	empty					4	-
		9a	empty					6	2 galleries
		9b	empty
		10	empty					5	-
		11	empty					7	-
		12	empty					5	-
		13	empty					5	-
		14a	empty					12	3 galleries
		14b	empty
		14c	empty
		15	empty					15	-
		16	empty					9	-
		17	empty					12	-
		18	empty					13	-
		19	empty					9	-
		20	empty					10	-
Nov	II	1	0	0	0	21	0	9	-
		2	0	0	0	17	0	9	-
		3	0	0	0	23	0	6	-
		4	0	0	21	1	0	5	-
		5	0	0	0	21	0	11	-
		6	0	15	7	1	0	15	-
		7	0	0	0	24	5	5	-
		8	0	0	4	17	0	5	-
		9	empty					4	-
		10	empty					6	-
		11	empty					6	-
		12a	empty					7	2 galleries
		12b	empty
		13	empty					5	-
		14	empty					5	-
		15	empty					12	-
		16a	empty					10	2 galleries
		16b	empty
		17	empty					15	-
		18	empty					9	-
		19	empty					12	-
		20	empty					13	-
Dec	I	1	0	0	0	18	0	10	-
		2	0	0	0	22	0	8	-
		3	0	0	0	20	12	6	-
		4	0	0	0	25	0	6	-
		5	0	0	0	24	0	11	-
		6	0	0	0	17	9	8	-
		7	0	0	0	18	0	9	-
		8	empty					6	-
		9	empty					5	-
		10	empty					5	-
		11	empty					5	-
		12	empty					7	-
		13	empty					4	-
		14a	empty					6	2 galleries
		14b	empty
		15	empty					12	-
		16	empty					15	-
		17	empty					9	-
		18	empty					12	-
		19	empty					10	-
		20	empty					13	-
Dec	II	1	0	0	0	25	9	5	-
		2	0	0	0	19	0	12	-
		3	0	0	0	19	0	9	-
		4	0	0	0	21	8	9	-
		5	0	0	0	21	0	8	-
		6	0	0	0	27	3	10	-
		7	empty					6	-
		8	empty					5	-
		9	empty					7	-
		10a	empty					4	2 galleries
		10b	empty
		11	empty					5
		12	empty					6	-
		13	empty					4	-
		14a	empty					6	2 galleries
		14b	empty
		15	empty					5	-
		16	empty					13	-
		17	empty					9	-
		18	empty					8	-
		19	empty					11
		20	empty					15	-

## Sheet: Temperature data
		daily minimum temperature (°C)
	2017-10-17	15.2
	2017-10-18	13.5
	2017-10-19	14.3
	2017-10-20	17.8
	2017-10-21	17.3
	2017-10-22	15.9
	2017-10-23	14.2
	2017-10-24	10.1
	2017-10-25	13.1
	2017-10-26	12.2
	2017-10-27	12
	2017-10-28	12.2
	2017-10-29	9.6
	2017-10-30	14.8
	2017-10-31	13.3
Nov I	2017-11-01	14.8
	2017-11-02	13.4
	2017-11-03	13.8
	2017-11-04	15.1
	2017-11-05	14.9
	2017-11-06	14.2
	2017-11-07	12.3
	2017-11-08	12.1
	2017-11-09	12.7
	2017-11-10	13.5
	2017-11-11	13.5
	2017-11-12	14.2
	2017-11-13	12.4
	2017-11-14	10
	2017-11-15	9.3
Nov II	2017-11-16	10.4
	2017-11-17	11.3
	2017-11-18	10.1
	2017-11-19	9.9
	2017-11-20	11.6
	2017-11-21	10.4
	2017-11-22	11.2
	2017-11-23	10.3
	2017-11-24	11.7
	2017-11-25	10.2
	2017-11-26	12.1
	2017-11-27	8.9
	2017-11-28	7.8
	2017-11-29	8.7
	2017-11-30	15.2
Dec I	2017-12-01	8.9
	2017-12-02	8.1
	2017-12-03	6.4
	2017-12-04	6.1
	2017-12-05	4.4
	2017-12-06	6.5
	2017-12-07	5.8
	2017-12-08	5.7
	2017-12-09	7.7
	2017-12-10	6.7
	2017-12-11	8.4
	2017-12-12	9.9
	2017-12-13	9.8
	2017-12-14	9.7
	2017-12-15	10.2
Dec II	2017-12-16	10.3
	2017-12-17	7.8
	2017-12-18	4.5
	2017-12-19	4.4
	2017-12-20	9.1
	2017-12-21	4.7
	2017-12-22	3.6
	2017-12-23	3.1
	2017-12-24	6.5
	2017-12-25	6.6
	2017-12-26	9.2
	2017-12-27	11.3
	2017-12-28	8.5
	2017-12-29	7.3
	2017-12-30	6.6
Jan I	2017-12-31	9
	2018-01-01	9.8
	2018-01-02	10.4
	2018-01-03	8.6
	2018-01-04	13.8
	2018-01-05	10
	2018-01-06	9
	2018-01-07	13.2
	2018-01-08	15.7
	2018-01-09	15.5
	2018-01-10	8.6
	2018-01-11	7.9
	2018-01-12	7.3
	2018-01-13	6.6
	2018-01-14	5.5
Jan II	2018-01-15	8.2
	2018-01-16	8
	2018-01-17	12.3
	2018-01-18	5.8
	2018-01-19	7.5
	2018-01-20	7.5
	2018-01-21	6
	2018-01-22	9.1
	2018-01-23	7.8
	2018-01-24	7.5
	2018-01-25	8.2
	2018-01-26	9
	2018-01-27	11
	2018-01-28	9.4
	2018-01-29	8.5
Feb I	2018-01-30	5
	2018-01-31	6
	2018-02-01	7.7
	2018-02-02	14.2
	2018-02-03	10.3
	2018-02-04	6.1
	2018-02-05	5.7
	2018-02-06	12.6
	2018-02-07	10.2
	2018-02-08	7.8
	2018-02-09	8
	2018-02-10	7.3
	2018-02-11	4.8
	2018-02-12	4.3
	2018-02-13	8.2
Feb II	2018-02-14	6.2
	2018-02-15	2.7
	2018-02-16	1.9
	2018-02-17	4.9
	2018-02-18	10
	2018-02-19	7.7
	2018-02-20	6.7
	2018-02-21	6.8
	2018-02-22	6.1
	2018-02-23	8.1
	2018-02-24	7.7
	2018-02-25	7.7
	2018-02-26	6.7
	2018-02-27	5.1
	2018-02-28	3.6
Mar I	2018-03-01	11.9
	2018-03-02	10.4
	2018-03-03	10.9
	2018-03-04	9.9
	2018-03-05	10.8
	2018-03-06	10.6
	2018-03-07	9
	2018-03-08	7.5
	2018-03-09	10.2
	2018-03-10	11
	2018-03-11	10.7
	2018-03-12	10.6
	2018-03-13	11.3
	2018-03-14	8.4
	2018-03-15	8.4
Mar II	2018-03-16	13.2
	2018-03-17	11
	2018-03-18	9.1
	2018-03-19	8.1
	2018-03-20	8
	2018-03-21	8.7
	2018-03-22	7
	2018-03-23	6.6
	2018-03-24	5.1
	2018-03-25	9.1
	2018-03-26	8.7
	2018-03-27	7.4
	2018-03-28	6.5
	2018-03-29	8.7
	2018-03-30	11.2
Apr I	2018-03-31	13.2
	2018-04-01	6.8
	2018-04-02	5.4
	2018-04-03	7.3
	2018-04-04	11.5
	2018-04-05	9.9
	2018-04-06	8.8
	2018-04-07	9.2
	2018-04-08	11.3
	2018-04-09	11.3
	2018-04-10	10.2
	2018-04-11	14.7
	2018-04-12	11.4
	2018-04-13	12
	2018-04-14	17.5
Apr II	2018-04-15	13.9
	2018-04-16	11.3
	2018-04-17	9.9
	2018-04-18	11.8
	2018-04-19	12.2
	2018-04-20	11.5
	2018-04-21	12.9
	2018-04-22	11.9
	2018-04-23	11.3
	2018-04-24	12.4
	2018-04-25	12.2
	2018-04-26	12.4
	2018-04-27	17.1
	2018-04-28	17
	2018-04-29	15.2
May I	2018-04-30	14.4
	2018-05-01	14.5
	2018-05-02	14.3
	2018-05-03	14.2
	2018-05-04	10.9
	2018-05-05	10.4
	2018-05-06	10
	2018-05-07	11.3
	2018-05-08	12.6
	2018-05-09	14
	2018-05-10	13.4
	2018-05-11	13.2
	2018-05-12	13.8
	2018-05-13	13.6
	2018-05-14	13.5
May II	2018-05-15	11.3
	2018-05-16	11.1
	2018-05-17	14.4
	2018-05-18	18
	2018-05-19	15.5
	2018-05-20	17.5
	2018-05-21	17.2
	2018-05-22	18.4
	2018-05-23	15.3
	2018-05-24	13.7
	2018-05-25	15.3
	2018-05-26	16.5
	2018-05-27	17.9
	2018-05-28	17.8
	2018-05-29	19.3
Jun I	2018-05-30	18.4
	2018-05-31	15.8
	2018-06-01	17.2
	2018-06-02	18.6
	2018-06-03	19.3
	2018-06-04	18.8
	2018-06-05	17.2
	2018-06-06	18.4
	2018-06-07	22.3
	2018-06-08	18.3
	2018-06-09	16.9
	2018-06-10	16.4
	2018-06-11	17
	2018-06-12	18.7
	2018-06-13	17.5
	2018-06-14	17.8
	2018-06-15	16.1
	2018-06-16	16.2
	2018-06-17	17.2
	2018-06-18	17
	2018-06-19	17.7
	2018-06-20	18.5
	2018-06-21	17.5
	2018-06-22	17.4
	2018-06-23	18.2
